# Supplementary material for: Enteric pathogens relationship with small bowel histologic features of environmental enteric dysfunction in a multicountry cohort study
Source: Am J Clin Nutr. 2024 Sep 17;120(Suppl 1):S84–93. doi: 10.1016/j.ajcnut.2024.02.026 (PMC13168960; doi:10.1016/j.ajcnut.2024.02.026)
Supplement: Multimedia component 1 [file mmc1.zip]

Archive with 1 entries (1 files):
- ajcnut_468_NAJEEH~1_mmc1.DOC
